# Supplementary material for: Health-Related Quality of Life following Cytoreductive Radical Prostatectomy in Patients with De-Novo Oligometastatic Prostate Cancer
Source: Cancers (Basel). 2021 Nov 11;13(22):5636. doi: 10.3390/cancers13225636 (PMC8616367; doi:10.3390/cancers13225636)
Supplement: Supplementary file 1 [file cancers-13-05636-s001.zip]

Archive with 1 entries (1 files):
- cancers-1460763-supplementary.pdf
